# Supplementary material for: A Secreted Form of the Hepatitis E Virus ORF2 Protein: Design Strategy, Antigenicity and Immunogenicity
Source: Viruses. 2022 Sep 26;14(10):2122. doi: 10.3390/v14102122 (PMC9610824; doi:10.3390/v14102122)
Supplement: Supplementary file 1 [file viruses-14-02122-s001.zip]

Archive with 1 entries (1 files):
- viruses-1892276-Supplementary.pdf
